# Supplementary material for: Low-Frequency and Rare-Coding Variation Contributes to Multiple Sclerosis Risk
Source: Cell. 2018 Nov 29;175(6):1679–1687.e7. doi: 10.1016/j.cell.2018.09.049 (PMC6269166; doi:10.1016/j.cell.2018.09.049)
Supplement: Table S5. Imputation Quality of 186 Most Significant GWAS Variants, Related to Table 1 — We used our scaffold of 16,066 common, independent variants to impute each of the 200 common MS risk variants reported in our latest GWAS (International Multiple Sclerosis Genetics Consortium et al., 2017), in each of our three largest cohorts. We can impute 162, 156, and 162 variants in Sweden, UK/Australia and USA-Boston with an INFO score > = 0.25; these numbers drop to 72, 67, and 75 of 200 at INFO > = 0.5 and 22, 20, and 20 at INFO > = 0.75, respectively. [file mmc2.xlsx]

## Sheet: Sheet1
GWAS variant		Alleles		GWAS association		Info score (0-1 scale)
rsID	Chr:Position	Minor	Major	OR	P value	US-BSTN	UK/Austrlia	Sweden
rs6670198	Chr1:2520527	T	C	0.891	2.087e-13	0.849	0.596	0.847
rs2986736	Chr1:6512547	T	C	0.883704	8.71e-09	0.518	0.497	0.504
rs1801133	Chr1:11856378	G	A	0.8924	8.326e-13	1	1	0.334
rs6672420	Chr1:25291010	A	T	0.9411	3.947e-05	0.657	0.664	0.656
rs72922276	Chr1:65429319	G	A	1.18106	2.79e-11	0.256	0.267	0.299
rs11161550	Chr1:85682020	G	A	0.9479	0.0005121	0.527	0.593	0.575
rs35486093	Chr1:85729820	A	G	0.827404	1.17e-13	0.282	0.334	0.301
rs12133753	Chr1:92222089	C	T	1.12638	3.456e-09	0.329	0.358	0.327
rs58394161	Chr1:92939959	T	C	0.874814	6.034e-08	0.724	0.552	0.693
rs1415069	Chr1:93426869	G	C	0.94688	0.007486	0.417	0.456	0.476
rs11578655	Chr1:101412902	T	G	0.910996	8.69e-05	0.176	0.215	0.211
rs10801908	Chr1:117090493	C	T	1.35007	1.26e-39	0.269	0.32	0.246
rs483180	Chr1:120267505	C	G	0.9214	6.222e-08	0.396	0.396	0.334
rs2317231	Chr1:157686337	G	T	1.0777	3.993e-07	0.646	0.645	0.637
rs3737798	Chr1:160389984	A	G	1.0676	9.473e-06	0.365	0.367	0.375
rs6427540	Chr1:160634588	C	T	1.10132	1.087e-05	0.358	0.357	0.35
rs983494	Chr1:160703965	G	A	1.09469	2.168e-08	0.521	0.511	0.502
rs1323292	Chr1:192541021	G	A	1.18301	1.03e-17	0.629	0.295	0.215
rs59655222	Chr1:200875897	T	C	1.08589	5.284e-07	0.523	0.464	0.515
rs9308424	Chr1:212877776	G	A	0.9141	1.422e-08	0.387	0.407	0.428
rs11899404	Chr2:12607893	T	C	0.947777	0.0002686	0.243	0.22	0.282
rs11125803	Chr2:25052177	C	T	0.942152	0.0006826	0.534	0.445	0.468
rs13414105	Chr2:30472442	C	A	1.0866	1.012e-05	0.245	0.244	0.248
rs13414105	Chr2:30472442	C	G	1.0866	1.012e-05	0.232	0.263	0.265
rs12478539	Chr2:43355324	G	C	1.11532	5.615e-11	0.312	0.273	0.258
rs1177228	Chr2:61242410	A	G	1.08755	9.213e-08	0.597	0.584	0.575
rs13385171	Chr2:65661843	T	C	1.07239	6.118e-06	0.434	0.413	0.445
rs12622670	Chr2:68646536	C	T	1.0708	4.324e-05	0.483	0.462	0.501
rs57116599	Chr2:112770799	G	A	0.9349	0.0001383	0.347	0.343	0.347
rs10191360	Chr2:136884679	T	C	1.0758	1.193e-06	0.442	0.433	0.534
rs962052	Chr2:151644203	C	T	1.0632	0.0002343	0.245	0.207	0.265
rs6738544	Chr2:191989356	A	C	1.06056	0.0001116	0.42	0.326	0.421
rs12614091	Chr2:204632861	A	T	1.09063	2.013e-07	0.548	0.177	0.243
rs35540610	Chr2:231121829	T	C	1.134	4.429e-13	0.317	0.34	0.332
rs9863496	Chr3:18798848	T	C	0.923532	1.139e-07	0.551	0.207	0.241
rs13327021	Chr3:27783015	C	T	0.940115	4.318e-05	0.175	0.193	0.192
rs438613	Chr3:28072086	T	C	1.1614	3.712e-24	0.166	0.134	0.136
rs11919880	Chr3:32962051	A	G	1.05009	0.0009987	0.356	0.428	0.344
rs9878602	Chr3:71535338	T	G	1.11099	8.222e-13	0.622	0.63	0.598
rs4325907	Chr3:101749022	C	T	0.948227	0.001074	0.275	0.339	0.328
rs4325907	Chr3:101749022	C	T	0.948227	0.001074	0.362	0.247	0.428
rs2289746	Chr3:105455955	T	C	1.0812	6.458e-07	0.674	0.479	0.475
rs9843355	Chr3:119228508	G	A	1.14916	1.037e-12	0.107	0.093	0.071
rs2331964	Chr3:121542898	T	C	1.07342	4.706e-06	0.646	0.609	0.611
rs6789653	Chr3:141150990	G	A	1.05274	0.0005436	0.197	0.194	0.34
rs6789653	Chr3:141150990	G	T	1.05274	0.0005436	0.022	0.018	0.215
rs1014486	Chr3:159691112	T	C	1.1045	2.511e-11	0.48	0.53	0.228
rs10936602	Chr3:169536637	T	C	1.06304	0.000352	0.378	0.398	0.369
rs2590438	Chr3:187565968	T	G	0.925583	3.956e-07	0.303	0.297	0.279
rs13066789	Chr3:187987624	C	T	1.0686	1.209e-05	0.248	0.24	0.238
rs13136820	Chr4:40307564	C	T	1.086	4.017e-07	0.249	0.255	0.275
rs6837324	Chr4:48127262	A	G	0.933532	3.479e-06	0.821	0.809	0.82
rs2705616	Chr4:87862396	C	G	0.931272	1.391e-06	0.435	0.508	0.527
rs6533052	Chr4:103911781	G	A	1.09529	6.618e-10	0.507	0.475	0.507
rs2726479	Chr4:106255589	T	C	0.9384	1.926e-05	0.411	0.585	0.417
rs9992763	Chr4:109058718	G	T	0.943752	9.482e-05	0.674	0.661	0.663
rs17051321	Chr4:122119449	C	T	0.932488	4.102e-05	0.277	0.228	0.19
rs72989863	Chr4:164493807	G	A	1.07331	1.639e-06	0.268	0.24	0.262
rs34681760	Chr5:6712834	T	C	1.08061	8.501e-07	0.509	0.522	0.49
rs10063294	Chr5:35877505	G	A	0.8759	4.118e-15	0.497	0.503	0.44
rs11749040	Chr5:40396425	G	A	0.876732	4e-10	0.702	0.724	0.759
rs7731626	Chr5:55444683	G	A	1.08225	6.405e-06	0.428	0.45	0.396
rs32658	Chr5:118703662	G	T	0.946522	0.00024	0.536	0.551	0.519
rs244656	Chr5:133449827	T	A	1.11445	5.945e-07	0.422	0.452	0.48
rs2084007	Chr5:133891282	C	T	1.08425	3.436e-08	0.517	0.51	0.51
rs249677	Chr5:141539339	C	A	0.9267	6.463e-07	0.325	0.316	0.307
rs2546890	Chr5:158759900	A	G	1.06963	5.185e-06	1	1	1
rs67111717	Chr5:176790162	A	G	1.1298	1.879e-14	0.366	0.479	0.375
rs12211604	Chr6:7100029	G	A	0.952653	0.001418	0.631	0.611	0.63
rs719316	Chr6:16672760	C	T	1.08696	1.67e-08	0.26	0.305	0.241
rs1076928	Chr6:36348689	T	C	0.879507	1.72e-09	0.511	0.494	0.482
rs72928038	Chr6:90976768	G	A	0.854993	4.263e-16	0.545	0.448	0.545
rs802730	Chr6:128280104	T	C	1.04954	0.002592	0.317	0.334	0.3
rs2327586	Chr6:135495226	C	T	1.114	2.252e-10	0.385	0.739	0.85
rs4896153	Chr6:135833463	T	A	0.901226	7.14e-12	0.272	0.301	0.401
rs62420820	Chr6:137438057	G	A	1.1518	8.099e-17	0.206	0.195	0.257
rs631204	Chr6:137959455	C	A	1.1278	1.719e-13	0.479	0.467	0.427
rs17780048	Chr6:138179146	C	T	1.1279	1.572e-08	0.23	0.24	0.262
rs62420820	Chr6:137438057	G	A	1.1518	8.099e-17	0.121	0.125	0.163
rs631204	Chr6:137959455	C	A	1.1278	1.719e-13	0.427	0.413	0.376
rs17780048	Chr6:138179146	C	T	1.1279	1.572e-08	0.196	0.2	0.21
rs6911131	Chr6:143865221	A	G	0.887863	2.704e-05	0.28	0.293	0.285
rs1738074	Chr6:159465977	T	C	0.8641	1.051e-20	0.879	0.88	0.868
rs55858457	Chr7:2443302	T	G	0.961261	0.01087	0.19	0.153	0.229
rs10951042	Chr7:3139417	T	C	1.1189	4.366e-14	0.284	0.24	0.282
rs55858457	Chr7:2443302	T	G	0.961261	0.01087	0.224	0.229	0.268
rs10951042	Chr7:3139417	T	C	1.1189	4.366e-14	0.331	0.336	0.325
rs10951154	Chr7:27135314	C	T	0.947598	0.004838	0.498	0.466	0.487
rs10245867	Chr7:28142186	G	T	0.944109	0.0001727	0.512	0.276	0.527
rs60600003	Chr7:37382465	T	G	0.892937	2.32e-06	0.551	0.484	0.52
rs10230723	Chr7:50239880	A	T	1.08885	2.139e-05	0.361	0.321	0.334
rs73414214	Chr7:105706462	C	A	1.14653	1.451e-07	0.652	0.188	0.682
rs4728142	Chr7:128573967	G	A	0.948317	0.000411	1	1	1
rs10271373	Chr7:138729795	A	C	0.9605	0.005655	0.82	0.85	0.849
rs354033	Chr7:149289464	G	A	1.0553	0.001623	0.392	0.361	0.384
rs28703878	Chr8:79417222	A	G	0.912409	3.498e-08	1	1	1
rs735542	Chr8:128175696	G	A	1.0695	9.593e-06	0.605	0.594	0.584
rs6990534	Chr8:128814091	A	G	0.9224	1.074e-06	0.275	0.267	0.272
rs3923387	Chr8:144986793	C	T	1.0589	0.0001016	0.632	0.666	0.613
rs7855251	Chr9:100868189	T	C	1.07342	8.087e-05	0.628	0.556	0.515
rs12722559	Chr10:6070273	C	A	1.15727	1.357e-08	0.511	0.378	0.394
rs11256593	Chr10:6117322	C	T	1.18638	7.522e-24	0.44	0.45	0.471
rs1399180	Chr10:8098719	T	C	0.8957	2.759e-08	0.364	0.446	0.367
rs1087056	Chr10:31395761	G	A	0.9117	3.424e-10	0.567	0.566	0.55
rs61863928	Chr10:64449549	G	T	1.0904	2.836e-07	0.532	0.533	0.502
rs17741873	Chr10:75653800	G	T	1.04286	0.0237	0.463	0.382	0.437
rs1250551	Chr10:81059335	G	T	0.909339	1.269e-10	0.323	0.253	0.336
rs1112718	Chr10:94479107	A	G	1.05955	0.0001331	0.444	0.579	0.721
rs61884005	Chr11:14402930	C	G	1.09075	3.19e-05	0.719	0.701	0.719
rs1365120	Chr11:36438075	C	T	0.92885	0.0007938	0.491	0.496	0.568
rs2269434	Chr11:47360412	T	C	0.917095	2.52e-06	0.43	0.39	0.385
rs4939490	Chr11:60793651	C	G	1.13766	3.045e-16	0.464	0.512	0.456
rs11231749	Chr11:64095178	T	C	1.05742	0.0002262	0.488	0.451	0.453
rs531612	Chr11:65705432	C	T	0.9515	0.0006899	0.606	0.588	0.652
rs4409785	Chr11:95311422	T	C	0.917936	7.998e-06	0.238	0.24	0.226
rs56095240	Chr11:95421830	T	A	0.90967	8.31e-06	0.28	0.275	0.259
rs34026809	Chr11:118480695	G	C	0.9013	1.903e-10	0.184	0.202	0.232
rs12365699	Chr11:118743286	G	A	1.10644	4.473e-07	0.559	0.579	0.572
rs6589706	Chr11:118747813	A	G	1.1176	6.304e-13	0.579	0.592	0.589
rs6589939	Chr11:122518525	A	G	0.918105	1.621e-08	0.656	0.19	0.661
rs4262739	Chr11:128421175	G	A	0.925412	1.379e-07	0.371	0.31	0.338
rs1800693	Chr12:6440009	T	C	0.85419	3.878e-26	1	1	1
rs2364485	Chr12:6514963	C	A	0.884721	1.375e-11	0.381	0.396	0.391
rs7977720	Chr12:9866349	C	T	0.905305	1.389e-11	0.571	0.579	0.576
rs701006	Chr12:58106836	A	G	1.12233	2.191e-13	0.573	0.605	0.455
rs61708525	Chr12:94661453	A	G	1.0611	0.0001703	0.332	0.353	0.352
rs3184504	Chr12:111884608	T	C	1.0704	3.758e-06	0.924	0.922	0.917
rs7975763	Chr12:123604053	C	T	0.938086	0.0002911	0.629	0.634	0.656
rs9591325	Chr13:50811220	T	C	1.22041	4.963e-11	0.464	0.331	0.195
rs9568402	Chr13:50961957	A	T	0.938967	0.006593	0.348	0.353	0.408
rs11852059	Chr14:52306091	A	C	0.915835	0.0001742	0.406	0.406	0.426
rs12434551	Chr14:69253364	A	T	1.0838	4.054e-08	0.78	0.781	0.805
rs34695601	Chr14:76014298	T	C	1.0798	2.044e-07	0.31	0.306	0.223
rs12588969	Chr14:103230758	G	C	0.921574	3.172e-07	0.3	0.328	0.323
rs12147246	Chr14:103265844	A	G	0.918358	2.593e-08	0.359	0.484	0.349
rs62013236	Chr15:79247482	C	T	1.1274	1.4e-10	0.376	0.366	0.281
rs6496663	Chr15:90887584	A	C	0.92885	4.042e-06	0.567	0.559	0.575
rs405343	Chr16:1067832	G	T	0.905387	1.785e-07	0.374	0.27	0.292
rs2286974	Chr16:11114512	A	G	0.9271	0.004152	0.482	0.489	0.494
rs34947566	Chr16:11412926	C	A	1.14969	3.59e-11	0.391	0.363	0.357
rs3809627	Chr16:30103160	C	A	0.8976	2.206e-13	0.715	0.717	0.741
rs8062446	Chr16:57077094	C	T	1.0754	0.0001064	0.332	0.345	0.338
rs12925972	Chr16:79111297	T	C	1.11297	5.419e-13	0.283	0.268	0.279
rs17724508	Chr16:79350204	T	C	1.12133	2.751e-05	0.267	0.257	0.28
rs6564681	Chr16:79652720	C	T	0.929714	5.229e-06	0.263	0.262	0.266
rs35703946	Chr16:86021505	G	A	1.11272	8.202e-07	0.313	0.334	0.323
rs4796224	Chr17:34842521	A	G	0.9138	8.232e-10	0.618	0.609	0.584
rs9909593	Chr17:37970149	A	G	0.91083	1.623e-10	0.958	0.969	0.92
rs883871	Chr17:38252660	G	A	0.87858	2.081e-09	0.422	0.357	0.375
rs9909593	Chr17:37970149	A	G	0.91083	1.623e-10	0.954	0.966	0.921
rs883871	Chr17:38252660	G	A	0.87858	2.081e-09	0.39	0.355	0.352
rs1026916	Chr17:40529835	A	G	0.898392	2.914e-12	0.963	0.968	0.963
rs7222450	Chr17:43407670	G	A	1.04188	0.00545	0.498	0.483	0.505
rs11079784	Chr17:45702280	T	C	1.12448	1.793e-15	0.676	0.68	0.737
rs2150879	Chr17:57859210	G	A	1.1101	1.22e-12	0.762	0.762	0.765
rs9900529	Chr17:73335776	C	G	1.0602	0.0031	0.39	0.424	0.381
rs4940730	Chr18:56269737	A	G	1.0743	2.091e-06	0.314	0.299	0.301
rs9955954	Chr18:56348044	A	G	0.9344	0.0001003	0.257	0.25	0.253
rs2469434	Chr18:67544046	T	C	0.951113	0.0008152	0.702	0.709	0.78
rs12971909	Chr19:4466466	G	A	0.924898	1.297e-06	0.332	0.318	0.344
rs1077667	Chr19:6668972	C	T	1.14456	3.874e-13	0.444	0.407	0.407
rs34536443	Chr19:10463118	G	C	1.19161	2.81e-05	0.152	0.14	0.14
rs28834106	Chr19:10592144	T	C	1.11694	9.219e-09	0.495	0.478	0.525
rs12609500	Chr19:11173928	C	T	1.06259	5.035e-05	0.876	0.869	0.91
rs34536443	Chr19:10463118	G	C	1.19161	2.81e-05	0.18	0.176	0.127
rs28834106	Chr19:10592144	T	C	1.11694	9.219e-09	0.45	0.452	0.484
rs12609500	Chr19:11173928	C	T	1.06259	5.035e-05	0.874	0.861	0.913
rs58166386	Chr19:16559421	A	G	1.1121	2.281e-11	0.694	0.693	0.697
rs4808760	Chr19:18301979	C	G	0.9128	8.355e-08	0.531	0.509	0.335
rs7260482	Chr19:45143942	A	C	0.937998	0.0001163	0.584	0.5	0.586
rs11083862	Chr19:47638539	A	T	1.06247	0.0002274	0.641	0.639	0.621
rs1465697	Chr19:49837246	C	T	0.922424	1.165e-06	0.715	0.713	0.724
rs6072343	Chr20:39968188	G	A	0.938262	0.001822	0.637	0.637	0.632
rs4812772	Chr20:42579051	T	C	1.07782	5.139e-06	0.213	0.18	0.253
rs6032662	Chr20:44734310	C	T	1.0816	2.763e-06	0.978	0.976	0.977
rs6020055	Chr20:48422095	A	G	1.0523	0.001584	0.08	0.103	0.057
rs2585447	Chr20:52744437	T	C	0.927816	0.0003039	0.675	0.797	0.606
rs2248137	Chr20:52789743	C	G	0.9229	1.356e-07	0.654	0.742	0.613
rs6742	Chr20:62374441	T	C	1.14692	1.119e-06	0.288	0.281	0.302
rs9808753	Chr21:34787312	A	G	1.0754	0.00058	1	1	1
rs2836438	Chr21:39864727	A	G	0.90082	1.388e-06	0.295	0.286	0.296
rs9610458	Chr22:22205353	C	T	1.07608	7.161e-07	0.644	0.62	0.619
rs760517	Chr22:37258986	C	T	1.06417	0.0001048	0.351	0.39	0.372
rs5756405	Chr22:37310954	A	G	1.0679	9.342e-06	0.391	0.402	0.392
rs137955	Chr22:40291807	T	C	1.0535	0.0006472	0.384	0.382	0.386
rs140522	Chr22:50971266	T	C	0.896298	6.567e-13	0.805	0.83	0.812
